# Supplementary material for: Uncertainties of recalculated bond lengths, angles and polyhedral volumes as implemented in the Crystal Palace program for parametric crystal structure analysis
Source: Acta Crystallogr A Found Adv. 2025 Apr 29;81(Pt 3):202–10. doi: 10.1107/S2053273325002682 (PMC12053496; doi:10.1107/S2053273325002682)
Supplement: Supplementary file 1 [file a-81-00202-sup1.cif]

data_CrystalPalace_example1
#==============================================================================

# PROCESSING SUMMARY (IUCr Office Use Only)

_journal_date_recd_electronic      2025-02-13
_journal_date_to_coeditor         ?
_journal_date_from_coeditor       ?
_journal_date_accepted     2025-03-25
_journal_date_printers_first      ?
_journal_date_printers_final      ?
_journal_date_proofs_out          ?
_journal_date_proofs_in           ?
_journal_coeditor_name            ?
_journal_coeditor_code      AE5159SUP1
_journal_coeditor_notes
; ?
;
_journal_paper_category      FA
_journal_techeditor_code      A250268
_iucr_compatibility_tag          ACTA95
_journal_techeditor_notes  
;
;
_journal_coden_ASTM               ?
_journal_name_full                ?
_journal_year                     ?
_journal_volume                   ?
_journal_issue                    ?
_journal_page_first               ?
_journal_page_last                ?
_journal_suppl_publ_number        ?
_journal_suppl_publ_pages         ?

#==============================================================================

#
# This is a simple example to test whether programs correctly calculate the 
# esu of the O-O distance across the origin. It should be 4.00(4) A
# If a program reports the esu as 0.028, or rounded up as 4.00(3) A then
# the program does not use the full covariance of the coordinates to calculate esu's.

_audit_creation_method 'RJ Angel, hand edit'
_audit_creation_date   2024-12-03

_cell_length_a                   10.0
_cell_length_b                   6.0
_cell_length_c                   7.0
_cell_angle_alpha               91.
_cell_angle_beta                92.
_cell_angle_gamma               93.

_symmetry_space_group_name_H-M     'P -1'

loop_
_symmetry_equiv_pos_as_xyz
'+x,+y,+z'
'-x,-y,-z'


loop_
_atom_site_label
_atom_site_fract_x
_atom_site_fract_y
_atom_site_fract_z

M 0. 0. 0.
O 0.200(2) 0. 0.

data_CrystalPalace_example2
#
# This is a simple example to test whether programs correctly calculate the 
# esu of several parameters using the full covariance of the fractional coordinates 
# imposed by symmetry:
# The M-O distance is 1.998(11) A
# the O-O distance across the mirror plane is 2.640(24) A
# And the O-M-O angle is 82.70(64) deg
_audit_creation_method 'RJ Angel, hand edit'
_audit_creation_date   2024-12-03

_cell_length_a                   10.0
_cell_length_b                   6.0
_cell_length_c                   7.0
_cell_angle_alpha               90.
_cell_angle_beta                100.0
_cell_angle_gamma               90.

_symmetry_space_group_name_H-M     'P 1 m 1'

loop_
_symmetry_equiv_pos_as_xyz
'+x,+y,+z'
'x,-y,z'


loop_
_atom_site_label
_atom_site_fract_x
_atom_site_fract_y
_atom_site_fract_z

M 0. 0. 0.
O 0.150(1) 0.220(2) 0.
